# Supplementary material for: Genome engineering in Bacillus anthracis using tyrosine site-specific recombinases
Source: PLoS One. 2017 Aug 22;12(8):e0183346. doi: 10.1371/journal.pone.0183346 (PMC5567495; doi:10.1371/journal.pone.0183346)
Supplement: S4 Table — Plasmid pYS5PAPK is the same plasmid as pPAGK. (XLSX) [file pone.0183346.s007.xlsx]

## Sheet: CO2 Rep 1
# Barcode:
# Created By:	GUEST
# Default CRT Analysis Start Cycle:	1.0
# Efficiency:	[rpoB = 100.0% dnaJ = 100.0% gyrB = 100.0% atxA = 100.0% pagA = 100.0%]
# Instrument Type in the Study:	7500 Fast Real-Time PCR System
# Last Modified Date/Time:	12-16-2015 16:59:13 EST
# Max CT:	40.0
# Normalization Method:	Endogenous Control = [rpoB dnaJ gyrB]
# Number of Experiments in Study:	1
# RQ Min/Max Calculation:	Standard Deviations = 1
# Reference Sample:	1.1 Ames 35
# Study Comments:
# Study Description:
# Study Name:	120115 Dosage Biological Replicate 1
Biological Group Name	Sample Name	Target Name	Amp Score	Cq Conf	Cт	Cт Mean	Adjusted Cт Mean	ΔCт Mean	ΔCт SD(1 Std Dev)	RQ	RQ Min	RQ Max	Auto Threshold	Threshold	Auto Baseline	Baseline Start	Baseline End	Omit
1	2.1 Ames 35 atxA	atxA	0	0	Undetermined								True	0.273	True	3	39
1	2.1 Ames 35 atxA	atxA	0	0	Undetermined								True	0.273	True	3	39
1	2.1 Ames 35 atxA	atxA	0	0	Undetermined								True	0.273	True	3	39
1	2.1 Ames 35 atxA	rpoB	1.449	0.988	21.186	21.191	21.191						True	0.26	True	3	15
1	2.1 Ames 35 atxA	rpoB	1.44	0.985	21.152	21.191	21.191						True	0.26	True	3	15
1	2.1 Ames 35 atxA	rpoB	1.433	0.985	21.234	21.191	21.191						True	0.26	True	3	16
1	2.1 Ames 35 atxA	dnaJ	1.402	0.98	22.131	22.171	22.171						True	0.277	True	3	16
1	2.1 Ames 35 atxA	dnaJ	1.397	0.98	22.222	22.171	22.171						True	0.277	True	3	16
1	2.1 Ames 35 atxA	dnaJ	1.4	0.983	22.16	22.171	22.171						True	0.277	True	3	16
1	6.1 490A3 pYS5PAPK	pagA	1.513	0.984	17.876	17.91	17.91	-6.516	0.138	22.791	20.715	25.075	True	0.42	True	3	11
1	6.1 490A3 pYS5PAPK	pagA	1.505	0.987	17.892	17.91	17.91	-6.516	0.138	22.791	20.715	25.075	True	0.42	True	3	12
1	6.1 490A3 pYS5PAPK	pagA	1.489	0.974	17.963	17.91	17.91	-6.516	0.138	22.791	20.715	25.075	True	0.42	True	3	12
1	1.1 Ames 35	atxA	1.401	0.973	23.966	23.99	23.99	2.244	0.074	1	0.95	1.052	True	0.273	True	3	18
1	1.1 Ames 35	atxA	1.404	0.975	24.049	23.99	23.99	2.244	0.074	1	0.95	1.052	True	0.273	True	3	18
1	1.1 Ames 35	atxA	1.417	0.973	23.956	23.99	23.99	2.244	0.074	1	0.95	1.052	True	0.273	True	3	18
1	5.1 490A2 pYS5PAPK	gyrB	1.388	0.992	25.971	25.917	25.917						True	0.287	True	3	20
1	5.1 490A2 pYS5PAPK	gyrB	1.398	0.989	25.865	25.917	25.917						True	0.287	True	3	19
1	5.1 490A2 pYS5PAPK	gyrB	1.4	0.99	25.913	25.917	25.917						True	0.287	True	3	20
1	2.1 Ames 35 atxA	gyrB	1.402	0.988	22.99	23.083	23.083						True	0.287	True	3	16
1	2.1 Ames 35 atxA	gyrB	1.402	0.985	23.026	23.083	23.083						True	0.287	True	3	17
1	2.1 Ames 35 atxA	gyrB	1.398	0.986	23.234	23.083	23.083						True	0.287	True	3	17
1	3.1 490 pYS5PAPK	rpoB	1.427	0.994	21.927	21.894	21.894						True	0.26	True	3	16
1	3.1 490 pYS5PAPK	rpoB	1.436	0.989	21.89	21.894	21.894						True	0.26	True	3	16
1	3.1 490 pYS5PAPK	rpoB	1.448	0.992	21.865	21.894	21.894						True	0.26	True	3	16
1	1.1 Ames 35	rpoB	1.453	0.989	21.038	21.049	21.049						True	0.26	True	3	16
1	1.1 Ames 35	rpoB	1.455	0.99	21.036	21.049	21.049						True	0.26	True	3	15
1	1.1 Ames 35	rpoB	1.453	0.986	21.072	21.049	21.049						True	0.26	True	3	16
1	5.1 490A2 pYS5PAPK	pagA	1.522	0.988	18.73	18.72	18.72	-6.034	0.056	16.325	15.699	16.976	True	0.42	True	3	13
1	5.1 490A2 pYS5PAPK	pagA	1.526	0.987	18.717	18.72	18.72	-6.034	0.056	16.325	15.699	16.976	True	0.42	True	3	12
1	5.1 490A2 pYS5PAPK	pagA	1.523	0.985	18.713	18.72	18.72	-6.034	0.056	16.325	15.699	16.976	True	0.42	True	3	13
1	6.1 490A3 pYS5PAPK	dnaJ	1.394	0.985	24.724	24.742	24.742						True	0.277	True	3	19
1	6.1 490A3 pYS5PAPK	dnaJ	1.396	0.985	24.717	24.742	24.742						True	0.277	True	3	19
1	6.1 490A3 pYS5PAPK	dnaJ	1.388	0.987	24.786	24.742	24.742						True	0.277	True	3	19
1	4.1 490A pYS5PAPK	rpoB	1.456	0.993	23.571	23.647	23.647						True	0.26	True	3	18
1	4.1 490A pYS5PAPK	rpoB	1.448	0.991	23.7	23.647	23.647						True	0.26	True	3	18
1	4.1 490A pYS5PAPK	rpoB	1.448	0.99	23.669	23.647	23.647						True	0.26	True	3	18
1	4.1 490A pYS5PAPK	atxA	1.426	0.983	27.52	27.5	27.5	3.367	0.088	0.459	0.432	0.488	True	0.273	True	3	22
1	4.1 490A pYS5PAPK	atxA	1.419	0.978	27.422	27.5	27.5	3.367	0.088	0.459	0.432	0.488	True	0.273	True	3	22
1	4.1 490A pYS5PAPK	atxA	1.408	0.977	27.559	27.5	27.5	3.367	0.088	0.459	0.432	0.488	True	0.273	True	3	22
1	1.1 Ames 35	gyrB	1.39	0.987	23.192	23.137	23.137						True	0.287	True	3	17
1	1.1 Ames 35	gyrB	1.396	0.987	23.136	23.137	23.137						True	0.287	True	3	17
1	1.1 Ames 35	gyrB	1.401	0.983	23.081	23.137	23.137						True	0.287	True	3	16
1	1.1 Ames 35	dnaJ	1.405	0.972	21.104	21.053	21.053						True	0.277	True	3	15
1	1.1 Ames 35	dnaJ	1.41	0.978	20.973	21.053	21.053						True	0.277	True	3	14
1	1.1 Ames 35	dnaJ	1.404	0.976	21.082	21.053	21.053						True	0.277	True	3	15
1	5.1 490A2 pYS5PAPK	atxA	1.409	0.977	27.599	27.626	27.626	2.871	0.18	0.648	0.572	0.733	True	0.273	True	3	22
1	5.1 490A2 pYS5PAPK	atxA	1.422	0.979	27.47	27.626	27.626	2.871	0.18	0.648	0.572	0.733	True	0.273	True	3	22
1	5.1 490A2 pYS5PAPK	atxA	1.397	0.975	27.808	27.626	27.626	2.871	0.18	0.648	0.572	0.733	True	0.273	True	3	22
1	3.1 490 pYS5PAPK	gyrB	1.394	0.99	23.987	23.952	23.952						True	0.287	True	3	17
1	3.1 490 pYS5PAPK	gyrB	1.403	0.988	23.959	23.952	23.952						True	0.287	True	3	18
1	3.1 490 pYS5PAPK	gyrB	1.408	0.991	23.911	23.952	23.952						True	0.287	True	3	17
1	6.1 490A3 pYS5PAPK	gyrB	1.4	0.984	25.168	25.244	25.244						True	0.287	True	3	18
1	6.1 490A3 pYS5PAPK	gyrB	1.404	0.985	25.248	25.244	25.244						True	0.287	True	3	18
1	6.1 490A3 pYS5PAPK	gyrB	1.403	0.986	25.316	25.244	25.244						True	0.287	True	3	19
1	1.1 Ames 35	pagA	1.527	0.985	19.639	19.741	19.741	-2.005	0.103	1	0.931	1.074	True	0.42	True	3	13
1	1.1 Ames 35	pagA	1.517	0.986	19.794	19.741	19.741	-2.005	0.103	1	0.931	1.074	True	0.42	True	3	14
1	1.1 Ames 35	pagA	1.512	0.985	19.79	19.741	19.741	-2.005	0.103	1	0.931	1.074	True	0.42	True	3	14
1	2.1 Ames 35 atxA	pagA	1.506	0.986	25.079	25.044	25.044	2.896	0.092	0.033	0.031	0.036	True	0.42	True	3	18
1	2.1 Ames 35 atxA	pagA	1.499	0.985	25.006	25.044	25.044	2.896	0.092	0.033	0.031	0.036	True	0.42	True	3	19
1	2.1 Ames 35 atxA	pagA	1.493	0.986	25.048	25.044	25.044	2.896	0.092	0.033	0.031	0.036	True	0.42	True	3	19
1	6.1 490A3 pYS5PAPK	rpoB	1.455	0.989	23.146	23.292	23.292						True	0.26	True	3	17
1	6.1 490A3 pYS5PAPK	rpoB	1.444	0.989	23.197	23.292	23.292						True	0.26	True	3	17
1	6.1 490A3 pYS5PAPK	rpoB	1.382	0.953	23.531	23.292	23.292						True	0.26	True	3	18
1	3.1 490 pYS5PAPK	dnaJ	1.394	0.986	22.554	22.505	22.505						True	0.277	True	3	17
1	3.1 490 pYS5PAPK	dnaJ	1.402	0.982	22.468	22.505	22.505						True	0.277	True	3	16
1	3.1 490 pYS5PAPK	dnaJ	1.408	0.981	22.494	22.505	22.505						True	0.277	True	3	15
1	5.1 490A2 pYS5PAPK	rpoB	1.451	0.993	23.812	23.828	23.828						True	0.26	True	3	18
1	5.1 490A2 pYS5PAPK	rpoB	1.45	0.993	23.835	23.828	23.828						True	0.26	True	3	18
1	5.1 490A2 pYS5PAPK	rpoB	1.451	0.992	23.837	23.828	23.828						True	0.26	True	3	18
1	4.1 490A pYS5PAPK	gyrB	1.399	0.985	25.144	25.205	25.205						True	0.287	True	3	18
1	4.1 490A pYS5PAPK	gyrB	1.401	0.987	25.24	25.205	25.205						True	0.287	True	3	19
1	4.1 490A pYS5PAPK	gyrB	1.386	0.988	25.232	25.205	25.205						True	0.287	True	3	18
1	5.1 490A2 pYS5PAPK	dnaJ	1.408	0.982	24.43	24.519	24.519						True	0.277	True	3	17
1	5.1 490A2 pYS5PAPK	dnaJ	1.404	0.983	24.544	24.519	24.519						True	0.277	True	3	18
1	5.1 490A2 pYS5PAPK	dnaJ	1.403	0.981	24.583	24.519	24.519						True	0.277	True	3	18
1	3.1 490 pYS5PAPK	pagA	1.502	0.986	17.544	17.564	17.564	-5.22	0.043	9.286	9.015	9.565	True	0.42	True	3	11
1	3.1 490 pYS5PAPK	pagA	1.506	0.982	17.565	17.564	17.564	-5.22	0.043	9.286	9.015	9.565	True	0.42	True	3	12
1	3.1 490 pYS5PAPK	pagA	1.51	0.983	17.582	17.564	17.564	-5.22	0.043	9.286	9.015	9.565	True	0.42	True	3	11
1	3.1 490 pYS5PAPK	atxA	0	0	Undetermined								True	0.273	True	3	39
1	3.1 490 pYS5PAPK	atxA	0	0	Undetermined								True	0.273	True	3	39
1	3.1 490 pYS5PAPK	atxA	0	0	Undetermined								True	0.273	True	3	39
1	4.1 490A pYS5PAPK	dnaJ	1.412	0.981	23.568	23.549	23.549						True	0.277	True	3	17
1	4.1 490A pYS5PAPK	dnaJ	1.417	0.979	23.516	23.549	23.549						True	0.277	True	3	17
1	4.1 490A pYS5PAPK	dnaJ	1.412	0.978	23.563	23.549	23.549						True	0.277	True	3	17
1	4.1 490A pYS5PAPK	pagA	1.515	0.986	18.524	18.475	18.475	-5.658	0.071	12.578	11.972	13.215	True	0.42	True	3	12
1	4.1 490A pYS5PAPK	pagA	1.522	0.983	18.428	18.475	18.475	-5.658	0.071	12.578	11.972	13.215	True	0.42	True	3	12
1	4.1 490A pYS5PAPK	pagA	1.524	0.98	18.474	18.475	18.475	-5.658	0.071	12.578	11.972	13.215	True	0.42	True	3	11
1	6.1 490A3 pYS5PAPK	atxA	1.424	0.985	25.942	25.96	25.96	1.534	0.131	1.636	1.494	1.791	True	0.273	True	3	20
1	6.1 490A3 pYS5PAPK	atxA	1.427	0.983	25.965	25.96	25.96	1.534	0.131	1.636	1.494	1.791	True	0.273	True	3	20
1	6.1 490A3 pYS5PAPK	atxA	1.422	0.981	25.973	25.96	25.96	1.534	0.131	1.636	1.494	1.791	True	0.273	True	3	20

## Sheet: CO2 Rep 2
# Barcode:
# Created By:	GUEST
# Default CRT Analysis Start Cycle:	1.0
# Efficiency:	[rpoB = 100.0% dnaJ = 100.0% gyrB = 100.0% atxA = 100.0% pagA = 100.0%]
# Instrument Type in the Study:	7500 Fast Real-Time PCR System
# Last Modified Date/Time:	01-07-2016 09:59:53 EST
# Max CT:	40.0
# Normalization Method:	Endogenous Control = [rpoB dnaJ gyrB]
# Number of Experiments in Study:	1
# RQ Min/Max Calculation:	Standard Deviations = 1
# Reference Sample:	1.2 Ames 35
# Study Comments:
# Study Description:
# Study Name:	010516 Dosage Biological Replicate 2
Biological Group Name	Sample Name	Target Name	Amp Score	Cq Conf	Cт	Cт Mean	Adjusted Cт Mean	ΔCт Mean	ΔCт SD(1 Std Dev)	RQ	RQ Min	RQ Max	Auto Threshold	Threshold	Auto Baseline	Baseline Start	Baseline End	Omit
	3.2 490 pYS5PAPK	atxA	0	0	Undetermined								True	0.243	True	3	39
	3.2 490 pYS5PAPK	atxA	0	0	Undetermined								True	0.243	True	3	39
	3.2 490 pYS5PAPK	atxA	0	0	Undetermined								True	0.243	True	3	39
	1.2 Ames 35	atxA	1.392	0.962	23.646	23.664	23.664	3.219	0.061	1	0.958	1.043	True	0.243	True	3	18
	1.2 Ames 35	atxA	1.402	0.972	23.623	23.664	23.664	3.219	0.061	1	0.958	1.043	True	0.243	True	3	18
	1.2 Ames 35	atxA	1.409	0.971	23.723	23.664	23.664	3.219	0.061	1	0.958	1.043	True	0.243	True	3	18
	4.2 490A pYS5PAPK	dnaJ	1.413	0.985	19.873	19.855	19.855						True	0.287	True	3	14
	4.2 490A pYS5PAPK	dnaJ	1.417	0.982	19.822	19.855	19.855						True	0.287	True	3	13
	4.2 490A pYS5PAPK	dnaJ	1.412	0.985	19.87	19.855	19.855						True	0.287	True	3	14
	1.2 Ames 35	gyrB	1.399	0.989	21.525	21.5	21.5						True	0.304	True	3	15
	1.2 Ames 35	gyrB	1.406	0.989	21.504	21.5	21.5						True	0.304	True	3	15
	1.2 Ames 35	gyrB	1.409	0.987	21.471	21.5	21.5						True	0.304	True	3	15
	6.2 490A3 pYS5PAPK	pagA	1.505	0.979	13.728	13.757	13.757	-6.846	0.066	9.29	8.875	9.725	True	0.343	True	3	8
	6.2 490A3 pYS5PAPK	pagA	1.495	0.962	13.77	13.757	13.757	-6.846	0.066	9.29	8.875	9.725	True	0.343	True	3	8
	6.2 490A3 pYS5PAPK	pagA	1.488	0.972	13.773	13.757	13.757	-6.846	0.066	9.29	8.875	9.725	True	0.343	True	3	8
	4.2 490A pYS5PAPK	atxA	1.418	0.972	24.174	24.227	24.227	4.173	0.076	0.516	0.49	0.544	True	0.243	True	3	18
	4.2 490A pYS5PAPK	atxA	Undetermined	Undetermined	Undetermined	24.227	24.227	4.173	0.076	0.516	0.49	0.544	True	0.243	True	-1	-1	True
	4.2 490A pYS5PAPK	atxA	1.395	0.965	24.283	24.227	24.227	4.173	0.076	0.516	0.49	0.544	True	0.243	True	3	18
	4.2 490A pYS5PAPK	atxA	1.414	0.975	24.224	24.227	24.227	4.173	0.076	0.516	0.49	0.544	True	0.243	True	3	19
	1.2 Ames 35	dnaJ	1.411	0.98	19.965	19.973	19.973						True	0.287	True	3	14
	1.2 Ames 35	dnaJ	1.414	0.984	19.992	19.973	19.973						True	0.287	True	3	14
	1.2 Ames 35	dnaJ	1.409	0.984	19.962	19.973	19.973						True	0.287	True	3	14
	5.2 490A2 pYS5PAPK	rpoB	1.442	0.979	19.006	19.025	19.025						True	0.274	True	3	14
	5.2 490A2 pYS5PAPK	rpoB	1.44	0.982	19.057	19.025	19.025						True	0.274	True	3	14
	5.2 490A2 pYS5PAPK	rpoB	1.442	0.979	19.012	19.025	19.025						True	0.274	True	3	13
	6.2 490A3 pYS5PAPK	atxA	1.421	0.978	21.891	21.981	21.981	1.378	0.137	3.583	3.259	3.94	True	0.243	True	3	16
	6.2 490A3 pYS5PAPK	atxA	1.418	0.973	21.932	21.981	21.981	1.378	0.137	3.583	3.259	3.94	True	0.243	True	3	16
	6.2 490A3 pYS5PAPK	atxA	1.383	0.975	22.121	21.981	21.981	1.378	0.137	3.583	3.259	3.94	True	0.243	True	3	16
	2.2 Ames 35 atxA	pagA	1.499	0.98	22.06	22.038	22.038	1.552	0.05	0.028	0.027	0.029	True	0.343	True	3	16
	2.2 Ames 35 atxA	pagA	1.484	0.983	22.046	22.038	22.038	1.552	0.05	0.028	0.027	0.029	True	0.343	True	3	16
	2.2 Ames 35 atxA	pagA	1.48	0.981	22.009	22.038	22.038	1.552	0.05	0.028	0.027	0.029	True	0.343	True	3	16
	6.2 490A3 pYS5PAPK	rpoB	1.445	0.982	19.358	19.418	19.418						True	0.274	True	3	14
	6.2 490A3 pYS5PAPK	rpoB	1.428	0.985	19.492	19.418	19.418						True	0.274	True	3	14
	6.2 490A3 pYS5PAPK	rpoB	1.419	0.979	19.404	19.418	19.418						True	0.274	True	3	14
	1.2 Ames 35	pagA	1.512	0.982	16.799	16.815	16.815	-3.63	0.045	1	0.969	1.032	True	0.343	True	3	11
	1.2 Ames 35	pagA	1.504	0.983	16.794	16.815	16.815	-3.63	0.045	1	0.969	1.032	True	0.343	True	3	11
	1.2 Ames 35	pagA	1.499	0.982	16.851	16.815	16.815	-3.63	0.045	1	0.969	1.032	True	0.343	True	3	11
	2.2 Ames 35 atxA	atxA	0	0	Undetermined								True	0.243	True	3	39
	2.2 Ames 35 atxA	atxA	0	0	Undetermined								True	0.243	True	3	39
	2.2 Ames 35 atxA	atxA	0	0	Undetermined								True	0.243	True	3	39
	5.2 490A2 pYS5PAPK	gyrB	1.389	0.988	21.163	21.075	21.075						True	0.304	True	3	15
	5.2 490A2 pYS5PAPK	gyrB	1.402	0.986	21.022	21.075	21.075						True	0.304	True	3	15
	5.2 490A2 pYS5PAPK	gyrB	1.404	0.987	21.038	21.075	21.075						True	0.304	True	3	15
	4.2 490A pYS5PAPK	pagA	1.504	0.973	14.447	14.405	14.405	-5.649	0.072	4.054	3.857	4.26	True	0.343	True	3	9
	4.2 490A pYS5PAPK	pagA	1.51	0.975	14.353	14.405	14.405	-5.649	0.072	4.054	3.857	4.26	True	0.343	True	3	8
	4.2 490A pYS5PAPK	pagA	1.513	0.973	14.416	14.405	14.405	-5.649	0.072	4.054	3.857	4.26	True	0.343	True	3	9
	3.2 490 pYS5PAPK	dnaJ	1.395	0.985	19.749	19.685	19.685						True	0.287	True	3	13
	3.2 490 pYS5PAPK	dnaJ	1.403	0.983	19.685	19.685	19.685						True	0.287	True	3	14
	3.2 490 pYS5PAPK	dnaJ	1.412	0.98	19.621	19.685	19.685						True	0.287	True	3	13
	6.2 490A3 pYS5PAPK	gyrB	1.411	0.99	21.514	21.593	21.593						True	0.304	True	3	15
	6.2 490A3 pYS5PAPK	gyrB	1.405	0.99	21.619	21.593	21.593						True	0.304	True	3	15
	6.2 490A3 pYS5PAPK	gyrB	1.4	0.989	21.646	21.593	21.593						True	0.304	True	3	15
	5.2 490A2 pYS5PAPK	dnaJ	1.413	0.983	19.91	19.868	19.868						True	0.287	True	3	14
	5.2 490A2 pYS5PAPK	dnaJ	1.407	0.982	19.828	19.868	19.868						True	0.287	True	3	14
	5.2 490A2 pYS5PAPK	dnaJ	1.407	0.982	19.867	19.868	19.868						True	0.287	True	3	13
	2.2 Ames 35 atxA	rpoB	1.444	0.985	19.57	19.552	19.552						True	0.274	True	3	14
	2.2 Ames 35 atxA	rpoB	1.435	0.982	19.51	19.552	19.552						True	0.274	True	3	14
	2.2 Ames 35 atxA	rpoB	1.424	0.986	19.577	19.552	19.552						True	0.274	True	3	13
	4.2 490A pYS5PAPK	gyrB	1.407	0.99	20.984	21.022	21.022						True	0.304	True	3	14
	4.2 490A pYS5PAPK	gyrB	1.401	0.986	21.018	21.022	21.022						True	0.304	True	3	15
	4.2 490A pYS5PAPK	gyrB	1.395	0.988	21.063	21.022	21.022						True	0.304	True	3	15
	2.2 Ames 35 atxA	gyrB	1.409	0.988	21.429	21.482	21.482						True	0.304	True	3	15
	2.2 Ames 35 atxA	gyrB	1.406	0.989	21.485	21.482	21.482						True	0.304	True	3	15
	2.2 Ames 35 atxA	gyrB	1.401	0.989	21.532	21.482	21.482						True	0.304	True	3	15
	2.2 Ames 35 atxA	dnaJ	1.407	0.98	20.387	20.424	20.424						True	0.287	True	3	14
	2.2 Ames 35 atxA	dnaJ	1.406	0.983	20.463	20.424	20.424						True	0.287	True	3	14
	2.2 Ames 35 atxA	dnaJ	1.405	0.985	20.423	20.424	20.424						True	0.287	True	3	14
	6.2 490A3 pYS5PAPK	dnaJ	1.397	0.986	20.758	20.798	20.798						True	0.287	True	3	15
	6.2 490A3 pYS5PAPK	dnaJ	1.389	0.986	20.84	20.798	20.798						True	0.287	True	3	15
	6.2 490A3 pYS5PAPK	dnaJ	1.385	0.986	20.795	20.798	20.798						True	0.287	True	3	14
	1.2 Ames 35	rpoB	1.442	0.983	19.896	19.861	19.861						True	0.274	True	3	14
	1.2 Ames 35	rpoB	1.445	0.986	19.81	19.861	19.861						True	0.274	True	3	14
	1.2 Ames 35	rpoB	1.441	0.98	19.879	19.861	19.861						True	0.274	True	3	14
	5.2 490A2 pYS5PAPK	pagA	1.507	0.984	13.894	13.927	13.927	-6.062	0.078	5.397	5.113	5.697	True	0.343	True	3	8
	5.2 490A2 pYS5PAPK	pagA	1.509	0.976	13.894	13.927	13.927	-6.062	0.078	5.397	5.113	5.697	True	0.343	True	3	8
	5.2 490A2 pYS5PAPK	pagA	1.505	0.975	13.993	13.927	13.927	-6.062	0.078	5.397	5.113	5.697	True	0.343	True	3	9
	3.2 490 pYS5PAPK	gyrB	1.4	0.986	21.145	21.166	21.166						True	0.304	True	3	14
	3.2 490 pYS5PAPK	gyrB	1.404	0.987	21.238	21.166	21.166						True	0.304	True	3	15
	3.2 490 pYS5PAPK	gyrB	1.411	0.986	21.116	21.166	21.166						True	0.304	True	3	15
	4.2 490A pYS5PAPK	rpoB	1.446	0.985	19.198	19.287	19.287						True	0.274	True	3	13
	4.2 490A pYS5PAPK	rpoB	1.439	0.981	19.313	19.287	19.287						True	0.274	True	3	14
	4.2 490A pYS5PAPK	rpoB	1.439	0.988	19.35	19.287	19.287						True	0.274	True	3	14
	3.2 490 pYS5PAPK	rpoB	1.426	0.983	19.482	19.454	19.454						True	0.274	True	3	13
	3.2 490 pYS5PAPK	rpoB	1.433	0.957	19.434	19.454	19.454						True	0.274	True	3	14
	3.2 490 pYS5PAPK	rpoB	1.444	0.988	19.446	19.454	19.454						True	0.274	True	3	14
	3.2 490 pYS5PAPK	pagA	1.484	0.976	15.072	15.138	15.138	-4.964	0.083	2.521	2.38	2.67	True	0.343	True	3	10
	3.2 490 pYS5PAPK	pagA	1.494	0.978	15.145	15.138	15.138	-4.964	0.083	2.521	2.38	2.67	True	0.343	True	3	9
	3.2 490 pYS5PAPK	pagA	1.5	0.965	15.197	15.138	15.138	-4.964	0.083	2.521	2.38	2.67	True	0.343	True	3	10
	5.2 490A2 pYS5PAPK	atxA	1.402	0.969	23.458	23.423	23.423	3.433	0.063	0.862	0.825	0.901	True	0.243	True	3	18
	5.2 490A2 pYS5PAPK	atxA	1.412	0.972	23.423	23.423	23.423	3.433	0.063	0.862	0.825	0.901	True	0.243	True	3	18
	5.2 490A2 pYS5PAPK	atxA	1.42	0.973	23.388	23.423	23.423	3.433	0.063	0.862	0.825	0.901	True	0.243	True	3	17

## Sheet: CO2 Rep 3
# Barcode:
# Created By:	GUEST
# Default CRT Analysis Start Cycle:	1.0
# Efficiency:	[rpoB = 100.0% dnaJ = 100.0% gyrB = 100.0% atxA = 100.0% pagA = 100.0%]
# Instrument Type in the Study:	7500 Fast Real-Time PCR System
# Last Modified Date/Time:	01-07-2016 09:59:58 EST
# Max CT:	40.0
# Normalization Method:	Endogenous Control = [rpoB dnaJ gyrB]
# Number of Experiments in Study:	1
# RQ Min/Max Calculation:	Standard Deviations = 1
# Reference Sample:	1.3 Ames 35
# Study Comments:
# Study Description:
# Study Name:	010616 Dosage Biological Replicate 3
Biological Group Name	Sample Name	Target Name	Amp Score	Cq Conf	Cт	Cт Mean	Adjusted Cт Mean	ΔCт Mean	ΔCт SD(1 Std Dev)	RQ	RQ Min	RQ Max	Auto Threshold	Threshold	Auto Baseline	Baseline Start	Baseline End	Omit
	1.3 Ames 35	dnaJ	1.417	0.981	19.686	19.719	19.719						True	0.27	True	3	13
	1.3 Ames 35	dnaJ	1.417	0.982	19.718	19.719	19.719						True	0.27	True	3	14
	1.3 Ames 35	dnaJ	1.414	0.983	19.753	19.719	19.719						True	0.27	True	3	14
	3.3 490 pYS5PAPK	gyrB	1.417	0.988	21.367	21.356	21.356						True	0.284	True	3	15
	3.3 490 pYS5PAPK	gyrB	1.422	0.988	21.395	21.356	21.356						True	0.284	True	3	15
	3.3 490 pYS5PAPK	gyrB	1.421	0.987	21.306	21.356	21.356						True	0.284	True	3	15
	4.3 490A pYS5PAPK	gyrB	1.411	0.992	21.855	21.919	21.919						True	0.284	True	3	16
	4.3 490A pYS5PAPK	gyrB	1.404	0.989	21.92	21.919	21.919						True	0.284	True	3	16
	4.3 490A pYS5PAPK	gyrB	1.399	0.992	21.984	21.919	21.919						True	0.284	True	3	16
	3.3 490 pYS5PAPK	pagA	1.494	0.977	16.162	16.191	16.191	-4.303	0.078	1.934	1.832	2.042	True	0.418	True	3	10
	3.3 490 pYS5PAPK	pagA	1.496	0.98	16.212	16.191	16.191	-4.303	0.078	1.934	1.832	2.042	True	0.418	True	3	10
	3.3 490 pYS5PAPK	pagA	1.501	0.974	16.2	16.191	16.191	-4.303	0.078	1.934	1.832	2.042	True	0.418	True	3	10
	6.3 490A3 pYS5PAPK	dnaJ	1.388	0.983	21.052	21.09	21.09						True	0.27	True	3	15
	6.3 490A3 pYS5PAPK	dnaJ	1.394	0.982	21.036	21.09	21.09						True	0.27	True	3	15
	6.3 490A3 pYS5PAPK	dnaJ	1.384	0.986	21.184	21.09	21.09						True	0.27	True	3	15
	3.3 490 pYS5PAPK	rpoB	1.412	0.987	19.963	19.84	19.84						True	0.221	True	3	15
	3.3 490 pYS5PAPK	rpoB	1.454	0.987	19.797	19.84	19.84						True	0.221	True	3	14
	3.3 490 pYS5PAPK	rpoB	1.472	0.992	19.761	19.84	19.84						True	0.221	True	3	14
	5.3 490A2 pYS5PAPK	gyrB	1.391	0.988	22.046	21.995	21.995						True	0.284	True	3	16
	5.3 490A2 pYS5PAPK	gyrB	1.403	0.992	21.976	21.995	21.995						True	0.284	True	3	16
	5.3 490A2 pYS5PAPK	gyrB	1.408	0.99	21.964	21.995	21.995						True	0.284	True	3	16
	1.3 Ames 35	atxA	1.407	0.966	20.598	20.546	20.546	0.913	0.065	1	0.956	1.046	True	0.246	True	3	15
	1.3 Ames 35	atxA	1.42	0.969	20.53	20.546	20.546	0.913	0.065	1	0.956	1.046	True	0.246	True	3	15
	1.3 Ames 35	atxA	1.425	0.975	20.509	20.546	20.546	0.913	0.065	1	0.956	1.046	True	0.246	True	3	15
	5.3 490A2 pYS5PAPK	dnaJ	1.416	0.983	20.464	20.471	20.471						True	0.27	True	3	15
	5.3 490A2 pYS5PAPK	dnaJ	1.411	0.984	20.46	20.471	20.471						True	0.27	True	3	14
	5.3 490A2 pYS5PAPK	dnaJ	1.408	0.986	20.488	20.471	20.471						True	0.27	True	3	15
	1.3 Ames 35	gyrB	1.408	0.991	20.973	20.926	20.926						True	0.284	True	3	15
	1.3 Ames 35	gyrB	1.416	0.991	20.886	20.926	20.926						True	0.284	True	3	15
	1.3 Ames 35	gyrB	1.42	0.991	20.92	20.926	20.926						True	0.284	True	3	15
	6.3 490A3 pYS5PAPK	rpoB	1.36	0.982	19.954	19.794	19.794						True	0.221	True	3	14
	6.3 490A3 pYS5PAPK	rpoB	1.395	0.989	19.768	19.794	19.794						True	0.221	True	3	14
	6.3 490A3 pYS5PAPK	rpoB	1.416	0.985	19.66	19.794	19.794						True	0.221	True	3	14
	4.3 490A pYS5PAPK	dnaJ	1.408	0.981	20.2	20.154	20.154						True	0.27	True	3	14
	4.3 490A pYS5PAPK	dnaJ	1.42	0.98	20.083	20.154	20.154						True	0.27	True	3	14
	4.3 490A pYS5PAPK	dnaJ	1.41	0.983	20.179	20.154	20.154						True	0.27	True	3	13
	1.3 Ames 35	rpoB	1.476	0.987	18.191	18.254	18.254						True	0.221	True	3	13
	1.3 Ames 35	rpoB	1.477	0.988	18.265	18.254	18.254						True	0.221	True	3	13
	1.3 Ames 35	rpoB	1.462	0.985	18.305	18.254	18.254						True	0.221	True	3	13
	2.3 Ames 35 atxA	dnaJ	1.408	0.981	19.618	19.669	19.669						True	0.27	True	3	13
	2.3 Ames 35 atxA	dnaJ	1.407	0.982	19.696	19.669	19.669						True	0.27	True	3	14
	2.3 Ames 35 atxA	dnaJ	1.407	0.985	19.693	19.669	19.669						True	0.27	True	3	14
	4.3 490A pYS5PAPK	rpoB	1.423	0.988	19.847	19.644	19.644						True	0.221	True	3	15
	4.3 490A pYS5PAPK	rpoB	1.473	0.99	19.542	19.644	19.644						True	0.221	True	3	14
	4.3 490A pYS5PAPK	rpoB	1.457	0.988	19.543	19.644	19.644						True	0.221	True	3	14
	2.3 Ames 35 atxA	atxA	0	0	Undetermined								True	0.246	True	3	39
	2.3 Ames 35 atxA	atxA	0	0	Undetermined								True	0.246	True	3	39
	2.3 Ames 35 atxA	atxA	0	0	Undetermined								True	0.246	True	3	39
	6.3 490A3 pYS5PAPK	pagA	1.511	0.977	14.171	14.179	14.179	-6.744	0.15	10.501	9.465	11.65	True	0.418	True	3	8
	6.3 490A3 pYS5PAPK	pagA	1.503	0.979	14.159	14.179	14.179	-6.744	0.15	10.501	9.465	11.65	True	0.418	True	3	8
	6.3 490A3 pYS5PAPK	pagA	1.496	0.964	14.208	14.179	14.179	-6.744	0.15	10.501	9.465	11.65	True	0.418	True	3	7
	6.3 490A3 pYS5PAPK	gyrB	1.419	0.989	21.673	21.885	21.885						True	0.284	True	3	15
	6.3 490A3 pYS5PAPK	gyrB	1.369	0.985	22.045	21.885	21.885						True	0.284	True	3	16
	6.3 490A3 pYS5PAPK	gyrB	1.39	0.991	21.936	21.885	21.885						True	0.284	True	3	16
	3.3 490 pYS5PAPK	atxA	1.276	0.947	37.603	37.412	37.412	16.918	0.273	0	0	0	True	0.246	True	3	32
	3.3 490 pYS5PAPK	atxA	1.305	0.938	37.113	37.412	37.412	16.918	0.273	0	0	0	True	0.246	True	3	32
	3.3 490 pYS5PAPK	atxA	1.264	0.924	37.522	37.412	37.412	16.918	0.273	0	0	0	True	0.246	True	3	32
	6.3 490A3 pYS5PAPK	atxA	1.4	0.973	22.378	22.342	22.342	1.419	0.173	0.704	0.624	0.794	True	0.246	True	3	16
	6.3 490A3 pYS5PAPK	atxA	1.411	0.969	22.409	22.342	22.342	1.419	0.173	0.704	0.624	0.794	True	0.246	True	3	17
	6.3 490A3 pYS5PAPK	atxA	1.427	0.977	22.24	22.342	22.342	1.419	0.173	0.704	0.624	0.794	True	0.246	True	3	17
	2.3 Ames 35 atxA	gyrB	1.417	0.99	21.927	21.952	21.952						True	0.284	True	3	16
	2.3 Ames 35 atxA	gyrB	1.416	0.991	21.904	21.952	21.952						True	0.284	True	3	15
	2.3 Ames 35 atxA	gyrB	1.405	0.987	22.024	21.952	21.952						True	0.284	True	3	15
	1.3 Ames 35	pagA	1.528	0.983	16.186	16.282	16.282	-3.351	0.097	1	0.935	1.07	True	0.418	True	3	9
	1.3 Ames 35	pagA	1.521	0.977	16.309	16.282	16.282	-3.351	0.097	1	0.935	1.07	True	0.418	True	3	10
	1.3 Ames 35	pagA	1.514	0.981	16.351	16.282	16.282	-3.351	0.097	1	0.935	1.07	True	0.418	True	3	10
	2.3 Ames 35 atxA	rpoB	1.467	0.991	19.515	19.579	19.579						True	0.221	True	3	14
	2.3 Ames 35 atxA	rpoB	1.437	0.989	19.656	19.579	19.579						True	0.221	True	3	14
	2.3 Ames 35 atxA	rpoB	1.455	0.986	19.567	19.579	19.579						True	0.221	True	3	14
	3.3 490 pYS5PAPK	dnaJ	1.399	0.987	20.312	20.286	20.286						True	0.27	True	3	14
	3.3 490 pYS5PAPK	dnaJ	1.403	0.987	20.319	20.286	20.286						True	0.27	True	3	15
	3.3 490 pYS5PAPK	dnaJ	1.41	0.982	20.226	20.286	20.286						True	0.27	True	3	14
	2.3 Ames 35 atxA	pagA	1.505	0.98	22.018	22.017	22.017	1.616	0.065	0.032	0.031	0.033	True	0.418	True	3	16
	2.3 Ames 35 atxA	pagA	1.497	0.98	22.038	22.017	22.017	1.616	0.065	0.032	0.031	0.033	True	0.418	True	3	16
	2.3 Ames 35 atxA	pagA	1.494	0.986	21.994	22.017	22.017	1.616	0.065	0.032	0.031	0.033	True	0.418	True	3	15
	5.3 490A2 pYS5PAPK	rpoB	1.418	0.99	19.901	19.91	19.91						True	0.221	True	3	14
	5.3 490A2 pYS5PAPK	rpoB	1.439	0.988	19.969	19.91	19.91						True	0.221	True	3	15
	5.3 490A2 pYS5PAPK	rpoB	1.453	0.982	19.86	19.91	19.91						True	0.221	True	3	14
	4.3 490A pYS5PAPK	pagA	1.512	0.972	14.75	14.773	14.773	-5.799	0.116	5.457	5.036	5.914	True	0.418	True	3	9
	4.3 490A pYS5PAPK	pagA	1.517	0.975	14.778	14.773	14.773	-5.799	0.116	5.457	5.036	5.914	True	0.418	True	3	9
	4.3 490A pYS5PAPK	pagA	1.519	0.979	14.791	14.773	14.773	-5.799	0.116	5.457	5.036	5.914	True	0.418	True	3	9
	4.3 490A pYS5PAPK	atxA	1.429	0.97	24.131	24.098	24.098	3.525	0.143	0.163	0.148	0.181	True	0.246	True	3	19
	4.3 490A pYS5PAPK	atxA	1.412	0.975	24	24.098	24.098	3.525	0.143	0.163	0.148	0.181	True	0.246	True	3	18
	4.3 490A pYS5PAPK	atxA	1.395	0.97	24.162	24.098	24.098	3.525	0.143	0.163	0.148	0.181	True	0.246	True	3	19
	5.3 490A2 pYS5PAPK	atxA	1.41	0.969	23.188	23.266	23.266	2.474	0.17	0.339	0.301	0.381	True	0.246	True	3	18
	5.3 490A2 pYS5PAPK	atxA	1.424	0.972	23.155	23.266	23.266	2.474	0.17	0.339	0.301	0.381	True	0.246	True	3	18
	5.3 490A2 pYS5PAPK	atxA	1.393	0.97	23.455	23.266	23.266	2.474	0.17	0.339	0.301	0.381	True	0.246	True	3	18
	5.3 490A2 pYS5PAPK	pagA	1.524	0.976	15.402	15.497	15.497	-5.296	0.096	3.849	3.601	4.113	True	0.418	True	3	9
	5.3 490A2 pYS5PAPK	pagA	1.525	0.978	15.517	15.497	15.497	-5.296	0.096	3.849	3.601	4.113	True	0.418	True	3	9
	5.3 490A2 pYS5PAPK	pagA	1.522	0.979	15.57	15.497	15.497	-5.296	0.096	3.849	3.601	4.113	True	0.418	True	3	9

## Sheet: Air Rep 1
# Barcode:
# Created By:	GUEST
# Default CRT Analysis Start Cycle:	1.0
# Efficiency:	[rpoB = 100.0% dnaJ = 100.0% gyrB = 100.0% atxA = 100.0% pagA = 100.0%]
# Instrument Type in the Study:	7500 Fast Real-Time PCR System
# Last Modified Date/Time:	06-26-2017 11:59:13 EDT
# Max CT:	40.0
# Normalization Method:	Endogenous Control = [rpoB dnaJ gyrB]
# Number of Experiments in Study:	1
# RQ Min/Max Calculation:	Confidence Level = 95.0%
# Reference Sample:	1.1 Ames 35
# Study Comments:
# Study Description:
# Study Name:	Air Rep 1
Biological Group Name	Sample Name	Target Name	Amp Score	Cq Conf	Cт	Cт Mean	Adjusted Cт Mean	ΔCт Mean	ΔCт SE	RQ	RQ Min	RQ Max	Auto Threshold	Threshold	Auto Baseline	Baseline Start	Baseline End	Omit
	2.1 Ames 35 atxA(-)	rpoB	1.395	0.99	19.347	19.393	19.393						True	0.238	True	3	14
	2.1 Ames 35 atxA(-)	rpoB	1.388	0.989	19.398	19.393	19.393						True	0.238	True	3	14
	2.1 Ames 35 atxA(-)	rpoB	1.38	0.989	19.433	19.393	19.393						True	0.238	True	3	14
	6.1 490A3 pYS5PAPK	pagA	1.48	0.984	15.62	15.579	15.579	-4.271	0.082	144.274	127.016	163.876	True	0.326	True	3	10
	6.1 490A3 pYS5PAPK	pagA	1.474	0.987	15.638	15.579	15.579	-4.271	0.082	144.274	127.016	163.876	True	0.326	True	3	10
	6.1 490A3 pYS5PAPK	pagA	1.47	0.986	15.479	15.579	15.579	-4.271	0.082	144.274	127.016	163.876	True	0.326	True	3	10
	1.1 Ames 35	atxA	1.34	0.98	23.791	23.839	23.839	3.699	0.107	1	0.848	1.179	True	0.214	True	3	18
	1.1 Ames 35	atxA	1.35	0.976	24.03	23.839	23.839	3.699	0.107	1	0.848	1.179	True	0.214	True	3	19
	1.1 Ames 35	atxA	1.363	0.973	23.696	23.839	23.839	3.699	0.107	1	0.848	1.179	True	0.214	True	3	18
	5.1 490A2 pYS5PAPK	gyrB	1.385	0.986	21.164	21.115	21.115						True	0.291	True	3	15
	5.1 490A2 pYS5PAPK	gyrB	1.396	0.988	21.15	21.115	21.115						True	0.291	True	3	14
	5.1 490A2 pYS5PAPK	gyrB	1.406	0.986	21.033	21.115	21.115						True	0.291	True	3	15
	3.1 490 pYS5PAPK	rpoB	1.374	0.987	20.135	19.936	19.936						True	0.238	True	3	14
	3.1 490 pYS5PAPK	rpoB	1.386	0.992	19.881	19.936	19.936						True	0.238	True	3	14
	3.1 490 pYS5PAPK	rpoB	1.398	0.991	19.793	19.936	19.936						True	0.238	True	3	14
	1.1 Ames 35	rpoB	1.398	0.992	19.48	19.457	19.457						True	0.238	True	3	14
	1.1 Ames 35	rpoB	1.4	0.991	19.459	19.457	19.457						True	0.238	True	3	14
	1.1 Ames 35	rpoB	1.398	0.99	19.433	19.457	19.457						True	0.238	True	3	14
	2.1 Ames 35 atxA(-)	pagA	1.468	0.989	22.883	22.837	22.837	2.622	0.093	1.214	1.052	1.402	True	0.326	True	3	18
	2.1 Ames 35 atxA(-)	pagA	1.461	0.988	22.961	22.837	22.837	2.622	0.093	1.214	1.052	1.402	True	0.326	True	3	17
	2.1 Ames 35 atxA(-)	pagA	1.464	0.99	22.667	22.837	22.837	2.622	0.093	1.214	1.052	1.402	True	0.326	True	3	17
	5.1 490A2 pYS5PAPK	pagA	1.482	0.989	14.995	15.187	15.187	-4.331	0.135	150.432	122.158	185.252	True	0.326	True	3	9
	5.1 490A2 pYS5PAPK	pagA	1.488	0.983	15.135	15.187	15.187	-4.331	0.135	150.432	122.158	185.252	True	0.326	True	3	10
	5.1 490A2 pYS5PAPK	pagA	1.486	0.981	15.431	15.187	15.187	-4.331	0.135	150.432	122.158	185.252	True	0.326	True	3	10
	6.1 490A3 pYS5PAPK	dnaJ	1.392	0.986	19.042	19.115	19.115						True	0.271	True	3	13
	6.1 490A3 pYS5PAPK	dnaJ	1.388	0.985	19.093	19.115	19.115						True	0.271	True	3	14
	6.1 490A3 pYS5PAPK	dnaJ	1.383	0.983	19.211	19.115	19.115						True	0.271	True	3	13
	4.1 490A pYS5PAPK	rpoB	1.404	0.99	20.596	20.655	20.655						True	0.238	True	3	15
	4.1 490A pYS5PAPK	rpoB	1.396	0.993	20.727	20.655	20.655						True	0.238	True	3	15
	4.1 490A pYS5PAPK	rpoB	1.399	0.989	20.641	20.655	20.655						True	0.238	True	3	15
	4.1 490A pYS5PAPK	atxA	1.365	0.99	24.948	25.04	25.04	3.681	0.065	1.013	0.916	1.12	True	0.214	True	3	20
	4.1 490A pYS5PAPK	atxA	1.353	0.981	25.095	25.04	25.04	3.681	0.065	1.013	0.916	1.12	True	0.214	True	3	20
	4.1 490A pYS5PAPK	atxA	1.347	0.979	25.076	25.04	25.04	3.681	0.065	1.013	0.916	1.12	True	0.214	True	3	20
	1.1 Ames 35	gyrB	1.395	0.988	21.239	21.235	21.235						True	0.291	True	3	15
	1.1 Ames 35	gyrB	1.398	0.988	21.232	21.235	21.235						True	0.291	True	3	15
	1.1 Ames 35	gyrB	1.406	0.988	21.235	21.235	21.235						True	0.291	True	3	15
	1.1 Ames 35	dnaJ	1.415	0.986	19.638	19.727	19.727						True	0.271	True	3	13
	1.1 Ames 35	dnaJ	1.408	0.992	19.858	19.727	19.727						True	0.271	True	3	14
	1.1 Ames 35	dnaJ	1.412	0.99	19.686	19.727	19.727						True	0.271	True	3	14
	5.1 490A2 pYS5PAPK	atxA	1.352	0.982	22.899	22.832	22.832	3.314	0.053	1.306	1.203	1.419	True	0.214	True	3	17
	5.1 490A2 pYS5PAPK	atxA	1.364	0.982	22.785	22.832	22.832	3.314	0.053	1.306	1.203	1.419	True	0.214	True	3	17
	5.1 490A2 pYS5PAPK	atxA	1.375	0.983	22.812	22.832	22.832	3.314	0.053	1.306	1.203	1.419	True	0.214	True	3	17
	3.1 490 pYS5PAPK	gyrB	1.391	0.986	22.124	22.121	22.121						True	0.291	True	3	15
	3.1 490 pYS5PAPK	gyrB	1.402	0.988	22.156	22.121	22.121						True	0.291	True	3	16
	3.1 490 pYS5PAPK	gyrB	1.409	0.988	22.083	22.121	22.121						True	0.291	True	3	16
	6.1 490A3 pYS5PAPK	gyrB	1.409	0.988	21.086	21.264	21.264						True	0.291	True	3	15
	6.1 490A3 pYS5PAPK	gyrB	1.408	0.988	21.275	21.264	21.264						True	0.291	True	3	15
	6.1 490A3 pYS5PAPK	gyrB	1.402	0.988	21.432	21.264	21.264						True	0.291	True	3	15
	1.1 Ames 35	pagA	1.486	0.992	23.075	23.042	23.042	2.902	0.098	1	0.86	1.163	True	0.326	True	3	17
	1.1 Ames 35	pagA	1.481	0.991	23.177	23.042	23.042	2.902	0.098	1	0.86	1.163	True	0.326	True	3	17
	1.1 Ames 35	pagA	1.474	0.993	22.873	23.042	23.042	2.902	0.098	1	0.86	1.163	True	0.326	True	3	17
	2.1 Ames 35 atxA(-)	atxA	0	0	Undetermined								True	0.214	True	3	39
	2.1 Ames 35 atxA(-)	atxA	0	0	Undetermined								True	0.214	True	3	39
	2.1 Ames 35 atxA(-)	atxA	0	0	Undetermined								True	0.214	True	3	39
	6.1 490A3 pYS5PAPK	rpoB	1.395	0.991	19.14	19.171	19.171						True	0.238	True	3	14
	6.1 490A3 pYS5PAPK	rpoB	1.387	0.987	19.195	19.171	19.171						True	0.238	True	3	14
	6.1 490A3 pYS5PAPK	rpoB	1.377	0.989	19.177	19.171	19.171						True	0.238	True	3	13
	3.1 490 pYS5PAPK	dnaJ	1.387	0.986	20.084	19.941	19.941						True	0.271	True	3	14
	3.1 490 pYS5PAPK	dnaJ	1.401	0.99	19.769	19.941	19.941						True	0.271	True	3	14
	3.1 490 pYS5PAPK	dnaJ	1.409	0.991	19.97	19.941	19.941						True	0.271	True	3	14
	5.1 490A2 pYS5PAPK	rpoB	1.4	0.994	18.509	18.569	18.569						True	0.238	True	3	13
	5.1 490A2 pYS5PAPK	rpoB	1.399	0.991	18.624	18.569	18.569						True	0.238	True	3	13
	5.1 490A2 pYS5PAPK	rpoB	1.4	0.991	18.572	18.569	18.569						True	0.238	True	3	13
	4.1 490A pYS5PAPK	gyrB	1.409	0.989	22.649	22.782	22.782						True	0.291	True	3	16
	4.1 490A pYS5PAPK	gyrB	1.396	0.989	22.818	22.782	22.782						True	0.291	True	3	16
	4.1 490A pYS5PAPK	gyrB	1.389	0.99	22.878	22.782	22.782						True	0.291	True	3	17
	5.1 490A2 pYS5PAPK	dnaJ	1.412	0.987	18.832	18.871	18.871						True	0.271	True	3	13
	5.1 490A2 pYS5PAPK	dnaJ	1.393	0.966	18.965	18.871	18.871						True	0.271	True	3	13
	5.1 490A2 pYS5PAPK	dnaJ	1.404	0.991	18.816	18.871	18.871						True	0.271	True	3	13
	3.1 490 pYS5PAPK	pagA	1.466	0.988	16.241	16.198	16.198	-4.468	0.088	165.398	144.417	189.428	True	0.326	True	3	11
	3.1 490 pYS5PAPK	pagA	1.47	0.981	16.224	16.198	16.198	-4.468	0.088	165.398	144.417	189.428	True	0.326	True	3	10
	3.1 490 pYS5PAPK	pagA	1.466	0.983	16.128	16.198	16.198	-4.468	0.088	165.398	144.417	189.428	True	0.326	True	3	11
	2.1 Ames 35 atxA(-)	gyrB	1.411	0.989	21.486	21.517	21.517						True	0.291	True	3	15
	2.1 Ames 35 atxA(-)	gyrB	1.411	0.989	21.47	21.517	21.517						True	0.291	True	3	15
	2.1 Ames 35 atxA(-)	gyrB	1.402	0.99	21.595	21.517	21.517						True	0.291	True	3	15
	3.1 490 pYS5PAPK	atxA	0	0	Undetermined								True	0.214	True	3	39
	3.1 490 pYS5PAPK	atxA	0	0	Undetermined								True	0.214	True	3	39
	3.1 490 pYS5PAPK	atxA	0	0	Undetermined								True	0.214	True	3	39
	4.1 490A pYS5PAPK	dnaJ	1.415	0.99	20.653	20.641	20.641						True	0.271	True	3	15
	4.1 490A pYS5PAPK	dnaJ	1.425	0.989	20.63	20.641	20.641						True	0.271	True	3	15
	4.1 490A pYS5PAPK	dnaJ	1.418	0.986	20.642	20.641	20.641						True	0.271	True	3	14
	2.1 Ames 35 atxA(-)	dnaJ	1.408	0.988	19.732	19.736	19.736						True	0.271	True	3	13
	2.1 Ames 35 atxA(-)	dnaJ	1.403	0.988	19.695	19.736	19.736						True	0.271	True	3	13
	2.1 Ames 35 atxA(-)	dnaJ	1.398	0.988	19.779	19.736	19.736						True	0.271	True	3	14
	4.1 490A pYS5PAPK	pagA	1.476	0.988	16.78	16.696	16.696	-4.663	0.063	189.355	171.809	208.692	True	0.326	True	3	11
	4.1 490A pYS5PAPK	pagA	1.481	0.991	16.635	16.696	16.696	-4.663	0.063	189.355	171.809	208.692	True	0.326	True	3	10
	4.1 490A pYS5PAPK	pagA	1.483	0.979	16.673	16.696	16.696	-4.663	0.063	189.355	171.809	208.692	True	0.326	True	3	11
	6.1 490A3 pYS5PAPK	atxA	1.38	0.989	22.289	22.199	22.199	2.349	0.082	2.549	2.245	2.893	True	0.214	True	3	17
	6.1 490A3 pYS5PAPK	atxA	1.384	0.983	22.116	22.199	22.199	2.349	0.082	2.549	2.245	2.893	True	0.214	True	3	16
	6.1 490A3 pYS5PAPK	atxA	1.375	0.98	22.193	22.199	22.199	2.349	0.082	2.549	2.245	2.893	True	0.214	True	3	16

## Sheet: Air Rep 2
# Barcode:
# Created By:	GUEST
# Default CRT Analysis Start Cycle:	1.0
# Efficiency:	[rpoB = 100.0% dnaJ = 100.0% gyrB = 100.0% atxA = 100.0% pagA = 100.0%]
# Instrument Type in the Study:	7500 Fast Real-Time PCR System
# Last Modified Date/Time:	06-26-2017 12:07:37 EDT
# Max CT:	40.0
# Normalization Method:	Endogenous Control = [rpoB dnaJ gyrB]
# Number of Experiments in Study:	1
# RQ Min/Max Calculation:	Confidence Level = 95.0%
# Reference Sample:	1.2 Ames 35
# Study Comments:
# Study Description:
# Study Name:	Air Rep 2
Biological Group Name	Sample Name	Target Name	Amp Score	Cq Conf	Cт	Cт Mean	Adjusted Cт Mean	ΔCт Mean	ΔCт SE	RQ	RQ Min	RQ Max	Auto Threshold	Threshold	Auto Baseline	Baseline Start	Baseline End	Omit
	3.2 490 pYS5PAPK	atxA	0	0	Undetermined								True	0.217	True	3	39
	3.2 490 pYS5PAPK	atxA	0	0	Undetermined								True	0.217	True	3	39
	3.2 490 pYS5PAPK	atxA	0	0	Undetermined								True	0.217	True	3	39
	2.2 Ames 35 atxA(-)	rpoB	1.406	0.988	19.224	19.232	19.232						True	0.276	True	3	14
	2.2 Ames 35 atxA(-)	rpoB	1.396	0.989	19.249	19.232	19.232						True	0.276	True	3	14
	2.2 Ames 35 atxA(-)	rpoB	1.388	0.989	19.221	19.232	19.232						True	0.276	True	3	13
	1.2 Ames 35	atxA	1.355	0.985	23.424	23.378	23.378	2.722	0.054	1	0.92	1.088	True	0.217	True	3	18
	1.2 Ames 35	atxA	1.365	0.984	23.4	23.378	23.378	2.722	0.054	1	0.92	1.088	True	0.217	True	3	18
	1.2 Ames 35	atxA	1.374	0.983	23.309	23.378	23.378	2.722	0.054	1	0.92	1.088	True	0.217	True	3	17
	4.2 490A pYS5PAPK	dnaJ	1.422	0.986	21.093	21.114	21.114						True	0.287	True	3	15
	4.2 490A pYS5PAPK	dnaJ	1.43	0.986	21.15	21.114	21.114						True	0.287	True	3	15
	4.2 490A pYS5PAPK	dnaJ	1.423	0.985	21.1	21.114	21.114						True	0.287	True	3	15
	1.2 Ames 35	gyrB	1.405	0.991	21.973	21.967	21.967						True	0.309	True	3	16
	1.2 Ames 35	gyrB	1.41	0.992	21.975	21.967	21.967						True	0.309	True	3	16
	1.2 Ames 35	gyrB	1.418	0.992	21.952	21.967	21.967						True	0.309	True	3	16
	6.2 490A3 pYS5PAPK	pagA	1.489	0.984	15.783	15.768	15.768	-4.355	0.03	118.356	112.983	123.984	True	0.347	True	3	10
	6.2 490A3 pYS5PAPK	pagA	1.482	0.983	15.752	15.768	15.768	-4.355	0.03	118.356	112.983	123.984	True	0.347	True	3	10
	6.2 490A3 pYS5PAPK	pagA	1.479	0.981	15.767	15.768	15.768	-4.355	0.03	118.356	112.983	123.984	True	0.347	True	3	10
	4.2 490A pYS5PAPK	atxA	1.371	0.987	24.871	24.91	24.91	3.313	0.045	0.664	0.619	0.712	True	0.217	True	3	20
	4.2 490A pYS5PAPK	atxA	1.363	0.983	24.978	24.91	24.91	3.313	0.045	0.664	0.619	0.712	True	0.217	True	3	20
	4.2 490A pYS5PAPK	atxA	1.357	0.983	24.88	24.91	24.91	3.313	0.045	0.664	0.619	0.712	True	0.217	True	3	20
	1.2 Ames 35	dnaJ	1.426	0.987	20.261	20.288	20.288						True	0.287	True	3	14
	1.2 Ames 35	dnaJ	1.429	0.988	20.327	20.288	20.288						True	0.287	True	3	14
	1.2 Ames 35	dnaJ	1.423	0.987	20.276	20.288	20.288						True	0.287	True	3	14
	6.2 490A3 pYS5PAPK	atxA	1.387	0.99	21.539	21.52	21.52	1.397	0.032	2.504	2.382	2.633	True	0.217	True	3	16
	6.2 490A3 pYS5PAPK	atxA	1.389	0.981	21.49	21.52	21.52	1.397	0.032	2.504	2.382	2.633	True	0.217	True	3	16
	6.2 490A3 pYS5PAPK	atxA	1.379	0.981	21.531	21.52	21.52	1.397	0.032	2.504	2.382	2.633	True	0.217	True	3	16
	5.2 490A2 pYS5PAPK	rpoB	1.41	0.99	21.06	21.071	21.071						True	0.276	True	3	15
	5.2 490A2 pYS5PAPK	rpoB	1.409	0.991	21.123	21.071	21.071						True	0.276	True	3	15
	5.2 490A2 pYS5PAPK	rpoB	1.411	0.99	21.03	21.071	21.071						True	0.276	True	3	15
	6.2 490A3 pYS5PAPK	rpoB	1.407	0.99	19.207	19.241	19.241						True	0.276	True	3	14
	6.2 490A3 pYS5PAPK	rpoB	1.399	0.988	19.221	19.241	19.241						True	0.276	True	3	13
	6.2 490A3 pYS5PAPK	rpoB	1.387	0.99	19.294	19.241	19.241						True	0.276	True	3	14
	1.2 Ames 35	pagA	1.504	0.988	23.246	23.188	23.188	2.532	0.052	1	0.923	1.083	True	0.347	True	3	17
	1.2 Ames 35	pagA	1.493	0.989	23.176	23.188	23.188	2.532	0.052	1	0.923	1.083	True	0.347	True	3	17
	1.2 Ames 35	pagA	1.48	0.987	23.141	23.188	23.188	2.532	0.052	1	0.923	1.083	True	0.347	True	3	17
	2.2 Ames 35 atxA(-)	gyrB	1.419	0.989	21.391	21.409	21.409						True	0.309	True	3	15
	2.2 Ames 35 atxA(-)	gyrB	1.422	0.988	21.366	21.409	21.409						True	0.309	True	3	15
	2.2 Ames 35 atxA(-)	gyrB	1.411	0.989	21.47	21.409	21.409						True	0.309	True	3	15
	5.2 490A2 pYS5PAPK	gyrB	1.395	0.991	22.799	22.75	22.75						True	0.309	True	3	17
	5.2 490A2 pYS5PAPK	gyrB	1.409	0.99	22.749	22.75	22.75						True	0.309	True	3	17
	5.2 490A2 pYS5PAPK	gyrB	1.416	0.992	22.702	22.75	22.75						True	0.309	True	3	16
	2.2 Ames 35 atxA(-)	dnaJ	1.412	0.985	19.188	19.187	19.187						True	0.287	True	3	14
	2.2 Ames 35 atxA(-)	dnaJ	1.408	0.985	19.148	19.187	19.187						True	0.287	True	3	13
	2.2 Ames 35 atxA(-)	dnaJ	1.403	0.988	19.225	19.187	19.187						True	0.287	True	3	14
	4.2 490A pYS5PAPK	pagA	1.486	0.993	17.675	17.632	17.632	-3.965	0.049	90.331	83.788	97.384	True	0.347	True	3	12
	4.2 490A pYS5PAPK	pagA	1.493	0.989	17.555	17.632	17.632	-3.965	0.049	90.331	83.788	97.384	True	0.347	True	3	12
	4.2 490A pYS5PAPK	pagA	1.495	0.986	17.666	17.632	17.632	-3.965	0.049	90.331	83.788	97.384	True	0.347	True	3	12
	3.2 490 pYS5PAPK	dnaJ	1.398	0.99	21.681	21.532	21.532						True	0.287	True	3	15
	3.2 490 pYS5PAPK	dnaJ	1.409	0.988	21.524	21.532	21.532						True	0.287	True	3	15
	3.2 490 pYS5PAPK	dnaJ	1.423	0.987	21.391	21.532	21.532						True	0.287	True	3	15
	6.2 490A3 pYS5PAPK	gyrB	1.422	0.99	21.446	21.475	21.475						True	0.309	True	3	15
	6.2 490A3 pYS5PAPK	gyrB	1.419	0.987	21.467	21.475	21.475						True	0.309	True	3	15
	6.2 490A3 pYS5PAPK	gyrB	1.414	0.989	21.513	21.475	21.475						True	0.309	True	3	15
	5.2 490A2 pYS5PAPK	dnaJ	1.424	0.989	20.795	20.804	20.804						True	0.287	True	3	14
	5.2 490A2 pYS5PAPK	dnaJ	1.42	0.99	20.763	20.804	20.804						True	0.287	True	3	15
	5.2 490A2 pYS5PAPK	dnaJ	1.413	0.99	20.853	20.804	20.804						True	0.287	True	3	15
	4.2 490A pYS5PAPK	gyrB	1.411	0.987	23.007	23.041	23.041						True	0.309	True	3	17
	4.2 490A pYS5PAPK	gyrB	1.402	0.987	23.03	23.041	23.041						True	0.309	True	3	17
	4.2 490A pYS5PAPK	gyrB	1.396	0.986	23.085	23.041	23.041						True	0.309	True	3	17
	2.2 Ames 35 atxA(-)	pagA	1.481	0.992	22.747	22.732	22.732	2.79	0.024	0.836	0.806	0.868	True	0.347	True	3	16
	2.2 Ames 35 atxA(-)	pagA	1.474	0.99	22.725	22.732	22.732	2.79	0.024	0.836	0.806	0.868	True	0.347	True	3	16
	2.2 Ames 35 atxA(-)	pagA	1.471	0.991	22.724	22.732	22.732	2.79	0.024	0.836	0.806	0.868	True	0.347	True	3	17
	2.2 Ames 35 atxA(-)	atxA	0	0	Undetermined								True	0.217	True	3	39
	2.2 Ames 35 atxA(-)	atxA	0	0	Undetermined								True	0.217	True	3	39
	2.2 Ames 35 atxA(-)	atxA	0	0	Undetermined								True	0.217	True	3	39
	6.2 490A3 pYS5PAPK	dnaJ	1.402	0.99	19.606	19.652	19.652						True	0.287	True	3	14
	6.2 490A3 pYS5PAPK	dnaJ	1.401	0.989	19.625	19.652	19.652						True	0.287	True	3	13
	6.2 490A3 pYS5PAPK	dnaJ	1.394	0.991	19.725	19.652	19.652						True	0.287	True	3	14
	1.2 Ames 35	rpoB	1.408	0.987	19.576	19.713	19.713						True	0.276	True	3	13
	1.2 Ames 35	rpoB	1.413	0.99	19.774	19.713	19.713						True	0.276	True	3	14
	1.2 Ames 35	rpoB	1.41	0.991	19.789	19.713	19.713						True	0.276	True	3	14
	5.2 490A2 pYS5PAPK	pagA	1.495	0.987	16.984	17.133	17.133	-4.408	0.082	122.82	108.154	139.476	True	0.347	True	3	12
	5.2 490A2 pYS5PAPK	pagA	1.5	0.987	17.169	17.133	17.133	-4.408	0.082	122.82	108.154	139.476	True	0.347	True	3	11
	5.2 490A2 pYS5PAPK	pagA	1.495	0.987	17.246	17.133	17.133	-4.408	0.082	122.82	108.154	139.476	True	0.347	True	3	11
	3.2 490 pYS5PAPK	gyrB	1.407	0.991	22.884	22.819	22.819						True	0.309	True	3	17
	3.2 490 pYS5PAPK	gyrB	1.416	0.99	22.78	22.819	22.819						True	0.309	True	3	16
	3.2 490 pYS5PAPK	gyrB	1.419	0.99	22.792	22.819	22.819						True	0.309	True	3	17
	4.2 490A pYS5PAPK	rpoB	1.417	0.99	20.555	20.636	20.636						True	0.276	True	3	15
	4.2 490A pYS5PAPK	rpoB	1.415	0.988	20.696	20.636	20.636						True	0.276	True	3	15
	4.2 490A pYS5PAPK	rpoB	1.414	0.989	20.659	20.636	20.636						True	0.276	True	3	15
	3.2 490 pYS5PAPK	rpoB	1.395	0.991	20.722	20.747	20.747						True	0.276	True	3	15
	3.2 490 pYS5PAPK	rpoB	1.4	0.991	20.814	20.747	20.747						True	0.276	True	3	15
	3.2 490 pYS5PAPK	rpoB	1.414	0.992	20.706	20.747	20.747						True	0.276	True	3	15
	3.2 490 pYS5PAPK	pagA	1.475	0.99	17.523	17.511	17.511	-4.189	0.085	105.473	92.432	120.354	True	0.347	True	3	11
	3.2 490 pYS5PAPK	pagA	1.481	0.989	17.392	17.511	17.511	-4.189	0.085	105.473	92.432	120.354	True	0.347	True	3	12
	3.2 490 pYS5PAPK	pagA	1.481	0.988	17.616	17.511	17.511	-4.189	0.085	105.473	92.432	120.354	True	0.347	True	3	12
	5.2 490A2 pYS5PAPK	atxA	1.36	0.988	23.672	23.628	23.628	2.086	0.039	1.554	1.463	1.65	True	0.217	True	3	18
	5.2 490A2 pYS5PAPK	atxA	1.371	0.984	23.635	23.628	23.628	2.086	0.039	1.554	1.463	1.65	True	0.217	True	3	18
	5.2 490A2 pYS5PAPK	atxA	1.38	0.985	23.576	23.628	23.628	2.086	0.039	1.554	1.463	1.65	True	0.217	True	3	18

## Sheet: Air Rep 3
# Barcode:
# Created By:	GUEST
# Default CRT Analysis Start Cycle:	1.0
# Efficiency:	[rpoB = 100.0% dnaJ = 100.0% gyrB = 100.0% atxA = 100.0% pagA = 100.0%]
# Instrument Type in the Study:	7500 Fast Real-Time PCR System
# Last Modified Date/Time:	06-26-2017 12:09:33 EDT
# Max CT:	40.0
# Normalization Method:	Endogenous Control = [rpoB dnaJ gyrB]
# Number of Experiments in Study:	1
# RQ Min/Max Calculation:	Confidence Level = 95.0%
# Reference Sample:	1.3 Ames 35
# Study Comments:
# Study Description:
# Study Name:	Air Rep 3
Biological Group Name	Sample Name	Target Name	Amp Score	Cq Conf	Cт	Cт Mean	Adjusted Cт Mean	ΔCт Mean	ΔCт SE	RQ	RQ Min	RQ Max	Auto Threshold	Threshold	Auto Baseline	Baseline Start	Baseline End	Omit
	1.3 Ames 35	dnaJ	1.423	0.986	21.29	21.311	21.311						True	0.253	True	3	15
	1.3 Ames 35	dnaJ	1.427	0.989	21.307	21.311	21.311						True	0.253	True	3	16
	1.3 Ames 35	dnaJ	1.423	0.99	21.337	21.311	21.311						True	0.253	True	3	16
	3.3 490 pYS5PAPK	gyrB	1.406	0.988	21.209	21.19	21.19						True	0.307	True	3	15
	3.3 490 pYS5PAPK	gyrB	1.414	0.989	21.189	21.19	21.19						True	0.307	True	3	14
	3.3 490 pYS5PAPK	gyrB	1.418	0.99	21.173	21.19	21.19						True	0.307	True	3	15
	4.3 490A pYS5PAPK	gyrB	1.415	0.99	21.878	21.968	21.968						True	0.307	True	3	15
	4.3 490A pYS5PAPK	gyrB	1.403	0.987	22.025	21.968	21.968						True	0.307	True	3	16
	4.3 490A pYS5PAPK	gyrB	1.398	0.993	22	21.968	21.968						True	0.307	True	3	16
	3.3 490 pYS5PAPK	pagA	1.477	0.989	15.832	15.801	15.801	-3.935	0.038	99.842	94.153	105.875	True	0.35	True	3	10
	3.3 490 pYS5PAPK	pagA	1.483	0.986	15.784	15.801	15.801	-3.935	0.038	99.842	94.153	105.875	True	0.35	True	3	10
	3.3 490 pYS5PAPK	pagA	1.487	0.992	15.788	15.801	15.801	-3.935	0.038	99.842	94.153	105.875	True	0.35	True	3	10
	6.3 490A3 pYS5PAPK	dnaJ	1.402	0.987	20.325	20.399	20.399						True	0.253	True	3	14
	6.3 490A3 pYS5PAPK	dnaJ	1.399	0.989	20.454	20.399	20.399						True	0.253	True	3	15
	6.3 490A3 pYS5PAPK	dnaJ	1.394	0.99	20.417	20.399	20.399						True	0.253	True	3	15
	3.3 490 pYS5PAPK	rpoB	1.391	0.99	18.957	18.918	18.918						True	0.246	True	3	13
	3.3 490 pYS5PAPK	rpoB	1.401	0.99	18.923	18.918	18.918						True	0.246	True	3	13
	3.3 490 pYS5PAPK	rpoB	1.412	0.99	18.873	18.918	18.918						True	0.246	True	3	13
	5.3 490A2 pYS5PAPK	gyrB	1.397	0.991	21.892	21.841	21.841						True	0.307	True	3	15
	5.3 490A2 pYS5PAPK	gyrB	1.404	0.992	21.86	21.841	21.841						True	0.307	True	3	16
	5.3 490A2 pYS5PAPK	gyrB	1.418	0.992	21.771	21.841	21.841						True	0.307	True	3	15
	1.3 Ames 35	atxA	1.348	0.983	24.125	24.118	24.118	2.668	0.019	1	0.971	1.03	True	0.214	True	3	18
	1.3 Ames 35	atxA	1.358	0.987	24.123	24.118	24.118	2.668	0.019	1	0.971	1.03	True	0.214	True	3	19
	1.3 Ames 35	atxA	1.368	0.982	24.105	24.118	24.118	2.668	0.019	1	0.971	1.03	True	0.214	True	3	18
	5.3 490A2 pYS5PAPK	dnaJ	1.419	0.991	19.679	19.674	19.674						True	0.253	True	3	14
	5.3 490A2 pYS5PAPK	dnaJ	1.417	0.99	19.666	19.674	19.674						True	0.253	True	3	14
	5.3 490A2 pYS5PAPK	dnaJ	1.411	0.987	19.676	19.674	19.674						True	0.253	True	3	13
	1.3 Ames 35	gyrB	1.404	0.991	22.702	22.663	22.663						True	0.307	True	3	16
	1.3 Ames 35	gyrB	1.413	0.989	22.64	22.663	22.663						True	0.307	True	3	16
	1.3 Ames 35	gyrB	1.422	0.991	22.647	22.663	22.663						True	0.307	True	3	16
	6.3 490A3 pYS5PAPK	rpoB	1.409	0.993	19.976	20	20						True	0.246	True	3	14
	6.3 490A3 pYS5PAPK	rpoB	1.401	0.99	19.981	20	20						True	0.246	True	3	14
	6.3 490A3 pYS5PAPK	rpoB	1.388	0.989	20.042	20	20						True	0.246	True	3	14
	4.3 490A pYS5PAPK	dnaJ	1.421	0.99	19.807	19.838	19.838						True	0.253	True	3	14
	4.3 490A pYS5PAPK	dnaJ	1.429	0.991	19.817	19.838	19.838						True	0.253	True	3	14
	4.3 490A pYS5PAPK	dnaJ	1.42	0.992	19.891	19.838	19.838						True	0.253	True	3	14
	1.3 Ames 35	rpoB	1.413	0.991	20.337	20.375	20.375						True	0.246	True	3	14
	1.3 Ames 35	rpoB	1.412	0.991	20.407	20.375	20.375						True	0.246	True	3	15
	1.3 Ames 35	rpoB	1.41	0.99	20.382	20.375	20.375						True	0.246	True	3	15
	4.3 490A pYS5PAPK	rpoB	1.419	0.987	19.336	19.331	19.331						True	0.246	True	3	14
	4.3 490A pYS5PAPK	rpoB	1.412	0.988	19.348	19.331	19.331						True	0.246	True	3	14
	4.3 490A pYS5PAPK	rpoB	1.41	0.99	19.308	19.331	19.331						True	0.246	True	3	14
	6.3 490A3 pYS5PAPK	pagA	1.486	0.985	17.072	17.014	17.014	-3.882	0.043	96.245	90.107	102.801	True	0.35	True	3	11
	6.3 490A3 pYS5PAPK	pagA	1.481	0.993	16.999	17.014	17.014	-3.882	0.043	96.245	90.107	102.801	True	0.35	True	3	11
	6.3 490A3 pYS5PAPK	pagA	1.478	0.992	16.97	17.014	17.014	-3.882	0.043	96.245	90.107	102.801	True	0.35	True	3	11
	6.3 490A3 pYS5PAPK	gyrB	1.414	0.987	22.255	22.289	22.289						True	0.307	True	3	16
	6.3 490A3 pYS5PAPK	gyrB	1.41	0.989	22.27	22.289	22.289						True	0.307	True	3	16
	6.3 490A3 pYS5PAPK	gyrB	1.414	0.989	22.343	22.289	22.289						True	0.307	True	3	16
	3.3 490 pYS5PAPK	atxA	1.094	0	39.04	39.04	39.04	19.303		0	0	0	True	0.214	True	3	32
	3.3 490 pYS5PAPK	atxA	0.948	0	Undetermined	39.04	39.04	19.303		0	0	0	True	0.214	True	3	35
	3.3 490 pYS5PAPK	atxA	0	0	Undetermined	39.04	39.04	19.303		0	0	0	True	0.214	True	3	39
	2.3 Ames 35 atxA(-)	atxA	0	0	Undetermined								True	0.214	True	3	39
	2.3 Ames 35 atxA(-)	atxA	0	0	Undetermined								True	0.214	True	3	39
	2.3 Ames 35 atxA(-)	atxA	0	0	Undetermined								True	0.214	True	3	39
	6.3 490A3 pYS5PAPK	atxA	1.385	0.993	22.762	22.81	22.81	1.914	0.039	1.686	1.589	1.789	True	0.214	True	3	17
	6.3 490A3 pYS5PAPK	atxA	1.384	0.985	22.843	22.81	22.81	1.914	0.039	1.686	1.589	1.789	True	0.214	True	3	18
	6.3 490A3 pYS5PAPK	atxA	1.377	0.988	22.825	22.81	22.81	1.914	0.039	1.686	1.589	1.789	True	0.214	True	3	17
	1.3 Ames 35	pagA	1.506	0.991	24.148	24.156	24.156	2.706	0.055	1	0.919	1.088	True	0.35	True	3	18
	1.3 Ames 35	pagA	1.497	0.99	24.249	24.156	24.156	2.706	0.055	1	0.919	1.088	True	0.35	True	3	18
	1.3 Ames 35	pagA	1.485	0.991	24.072	24.156	24.156	2.706	0.055	1	0.919	1.088	True	0.35	True	3	18
	3.3 490 pYS5PAPK	dnaJ	1.393	0.988	19.205	19.102	19.102						True	0.253	True	3	13
	3.3 490 pYS5PAPK	dnaJ	1.404	0.987	19.076	19.102	19.102						True	0.253	True	3	13
	3.3 490 pYS5PAPK	dnaJ	1.418	0.987	19.023	19.102	19.102						True	0.253	True	3	13
	5.3 490A2 pYS5PAPK	rpoB	1.415	0.988	19.225	19.218	19.218						True	0.246	True	3	13
	5.3 490A2 pYS5PAPK	rpoB	1.408	0.99	19.204	19.218	19.218						True	0.246	True	3	14
	5.3 490A2 pYS5PAPK	rpoB	1.413	0.989	19.223	19.218	19.218						True	0.246	True	3	14
	2.3 Ames 35 atxA(-)	gyrB	1.42	0.992	20.858	20.854	20.854						True	0.307	True	3	14
	2.3 Ames 35 atxA(-)	gyrB	1.421	0.992	20.881	20.854	20.854						True	0.307	True	3	15
	2.3 Ames 35 atxA(-)	gyrB	1.412	0.99	20.824	20.854	20.854						True	0.307	True	3	14
	2.3 Ames 35 atxA(-)	pagA	1.487	0.993	22.498	22.481	22.481	2.792	0.021	0.943	0.913	0.973	True	0.35	True	3	17
	2.3 Ames 35 atxA(-)	pagA	1.482	0.992	22.463	22.481	22.481	2.792	0.021	0.943	0.913	0.973	True	0.35	True	3	16
	2.3 Ames 35 atxA(-)	pagA	1.478	0.99	22.481	22.481	22.481	2.792	0.021	0.943	0.913	0.973	True	0.35	True	3	16
	4.3 490A pYS5PAPK	pagA	1.493	0.986	16.186	16.221	16.221	-4.158	0.049	116.512	108.1	125.578	True	0.35	True	3	10
	4.3 490A pYS5PAPK	pagA	1.5	0.989	16.295	16.221	16.221	-4.158	0.049	116.512	108.1	125.578	True	0.35	True	3	10
	4.3 490A pYS5PAPK	pagA	1.501	0.985	16.182	16.221	16.221	-4.158	0.049	116.512	108.1	125.578	True	0.35	True	3	10
	4.3 490A pYS5PAPK	atxA	1.375	0.99	24.278	24.29	24.29	3.911	0.032	0.423	0.402	0.444	True	0.214	True	3	18
	4.3 490A pYS5PAPK	atxA	1.367	0.984	24.306	24.29	24.29	3.911	0.032	0.423	0.402	0.444	True	0.214	True	3	18
	4.3 490A pYS5PAPK	atxA	1.36	0.989	24.285	24.29	24.29	3.911	0.032	0.423	0.402	0.444	True	0.214	True	3	18
	5.3 490A2 pYS5PAPK	atxA	1.363	0.987	23.298	23.27	23.27	3.026	0.027	0.78	0.748	0.814	True	0.214	True	3	18
	5.3 490A2 pYS5PAPK	atxA	1.376	0.989	23.24	23.27	23.27	3.026	0.027	0.78	0.748	0.814	True	0.214	True	3	18
	5.3 490A2 pYS5PAPK	atxA	1.384	0.986	23.272	23.27	23.27	3.026	0.027	0.78	0.748	0.814	True	0.214	True	3	18
	2.3 Ames 35 atxA(-)	dnaJ	1.417	0.991	19.724	19.676	19.676						True	0.253	True	3	14
	2.3 Ames 35 atxA(-)	dnaJ	1.41	0.99	19.664	19.676	19.676						True	0.253	True	3	14
	2.3 Ames 35 atxA(-)	dnaJ	1.41	0.993	19.642	19.676	19.676						True	0.253	True	3	14
	2.3 Ames 35 atxA(-)	rpoB	1.41	0.989	18.52	18.536	18.536						True	0.246	True	3	13
	2.3 Ames 35 atxA(-)	rpoB	1.401	0.989	18.532	18.536	18.536						True	0.246	True	3	13
	2.3 Ames 35 atxA(-)	rpoB	1.393	0.991	18.556	18.536	18.536						True	0.246	True	3	13
	5.3 490A2 pYS5PAPK	pagA	1.499	0.988	15.739	15.76	15.76	-4.484	0.04	146.083	137.245	155.49	True	0.35	True	3	10
	5.3 490A2 pYS5PAPK	pagA	1.5	0.988	15.827	15.76	15.76	-4.484	0.04	146.083	137.245	155.49	True	0.35	True	3	10
	5.3 490A2 pYS5PAPK	pagA	1.499	0.988	15.713	15.76	15.76	-4.484	0.04	146.083	137.245	155.49	True	0.35	True	3	10
