# Supplementary material for: Genome engineering in Bacillus anthracis using tyrosine site-specific recombinases
Source: PLoS One. 2017 Aug 22;12(8):e0183346. doi: 10.1371/journal.pone.0183346 (PMC5567495; doi:10.1371/journal.pone.0183346)
Supplement: S5 Table — Quantitative real time PCR raw Ct values from BH490A3 pPAGK RNA isolated using the procedure detailed in Materials and Methods. Samples without reverse transcriptase are marked in red and include RT- in sample name. Ct values of samples without reverse transcriptase are generally between 16 and 19 cycles higher than samples with reverse transcriptase indicating successful elimination of DNA during RNA isolation. (XLSX) [file pone.0183346.s008.xlsx]

## Sheet: Sheet1
Block Type	96fast
Chemistry	TAQMAN
Experiment File Name	C:\Applied Biosystems\7500\experiments\Rita McCall\Deletion no RT 120216.eds
Experiment Run End Time	2016-12-02 12:28:37 PM EST
Instrument Type	sds7500fast
Passive Reference	ROX
Well	Sample Name	Target Name	Task	Reporter	Quencher	Cт	Cт Mean	Cт SD	ΔCт	ΔCт Mean	ΔCт SE	HK Control ΔCт Mean	HK Control ΔCт SE	ΔΔCт	Automatic Ct Threshold	Ct Threshold	Automatic Baseline	Baseline Start	Baseline End	Efficiency	Comments	HIGHSD	NOAMP	EXPFAIL
A4	2.2 BH490A3 PPAGK RT-	pagA	UNKNOWN	FAM	NFQ-MGB	31.3705	31.3614	0.0423034		-3.95274	0.558899			-0.751223	TRUE	0.451675	TRUE	3	25	1		N	N	N
A5	2.2 BH490A3 PPAGK RT-	pagA	UNKNOWN	FAM	NFQ-MGB	31.3153	31.3614	0.0423034		-3.95274	0.558899			-0.751223	TRUE	0.451675	TRUE	3	25	1		N	N	N
A6	2.2 BH490A3 PPAGK RT-	pagA	UNKNOWN	FAM	NFQ-MGB	31.3984	31.3614	0.0423034		-3.95274	0.558899			-0.751223	TRUE	0.451675	TRUE	3	25	1		N	N	N
B4	6.2 BH490A3 PPAGK	pagA	UNKNOWN	FAM	NFQ-MGB	13.8095	13.8518	0.0366228		-3.20152	0.0548359			0	TRUE	0.451675	TRUE	3	8	1		N	N	N
B5	6.2 BH490A3 PPAGK	pagA	UNKNOWN	FAM	NFQ-MGB	13.8744	13.8518	0.0366228		-3.20152	0.0548359			0	TRUE	0.451675	TRUE	3	8	1		N	N	N
B6	6.2 BH490A3 PPAGK	pagA	UNKNOWN	FAM	NFQ-MGB	13.8715	13.8518	0.0366228		-3.20152	0.0548359			0	TRUE	0.451675	TRUE	3	8	1		N	N	N
B10	2.2 BH490A3 PPAGK RT-	atxA	UNKNOWN	FAM	NFQ-MGB	34.3714	33.6212	0.658069		-1.69291	0.675369			-2.28871	TRUE	0.0225419	TRUE	3	33	1		Y	N	N
B11	2.2 BH490A3 PPAGK RT-	atxA	UNKNOWN	FAM	NFQ-MGB	33.1415	33.6212	0.658069		-1.69291	0.675369			-2.28871	TRUE	0.0225419	TRUE	3	31	1		Y	N	N
B12	2.2 BH490A3 PPAGK RT-	atxA	UNKNOWN	FAM	NFQ-MGB	33.3507	33.6212	0.658069		-1.69291	0.675369			-2.28871	TRUE	0.0225419	TRUE	3	31	1		Y	N	N
C10	6.2 BH490A3 PPAGK	atxA	UNKNOWN	FAM	NFQ-MGB	17.6623	17.6491	0.0186094		0.595803	0.0522787			0	TRUE	0.0225419	TRUE	3	15	1		N	N	N
C11	6.2 BH490A3 PPAGK	atxA	UNKNOWN	FAM	NFQ-MGB	17.636	17.6491	0.0186094		0.595803	0.0522787			0	TRUE	0.0225419	TRUE	3	15	1		N	N	N
D4	2.2 BH490A3 PPAGK RT-	rpoB	UNKNOWN	FAM	NFQ-MGB	35.9449	35.9755	1.08957							TRUE	0.0548477	TRUE	3	33	1		Y	N	N
D5	2.2 BH490A3 PPAGK RT-	rpoB	UNKNOWN	FAM	NFQ-MGB	37.08	35.9755	1.08957							TRUE	0.0548477	TRUE	3	34	1		Y	N	N
D6	2.2 BH490A3 PPAGK RT-	rpoB	UNKNOWN	FAM	NFQ-MGB	34.9016	35.9755	1.08957							TRUE	0.0548477	TRUE	3	31	1		Y	N	N
E4	6.2 BH490A3 PPAGK	rpoB	UNKNOWN	FAM	NFQ-MGB	16.4385	16.4684	0.0422345							TRUE	0.0548477	TRUE	3	13	1		N	N	N
E5	6.2 BH490A3 PPAGK	rpoB	UNKNOWN	FAM	NFQ-MGB	16.4983	16.4684	0.0422345							TRUE	0.0548477	TRUE	3	13	1		N	N	N
E10	2.2 BH490A3 PPAGK RT-	gyrB	UNKNOWN	FAM	NFQ-MGB	34.9761	34.6324	0.311148							TRUE	0.0440056	TRUE	3	33	1		N	N	N
E11	2.2 BH490A3 PPAGK RT-	gyrB	UNKNOWN	FAM	NFQ-MGB	34.3699	34.6324	0.311148							TRUE	0.0440056	TRUE	3	32	1		N	N	N
E12	2.2 BH490A3 PPAGK RT-	gyrB	UNKNOWN	FAM	NFQ-MGB	34.5513	34.6324	0.311148							TRUE	0.0440056	TRUE	3	32	1		N	N	N
F10	6.2 BH490A3 PPAGK	gyrB	UNKNOWN	FAM	NFQ-MGB	17.4442	17.4049	0.0555057							TRUE	0.0440056	TRUE	3	15	1		N	N	N
F11	6.2 BH490A3 PPAGK	gyrB	UNKNOWN	FAM	NFQ-MGB	17.3657	17.4049	0.0555057							TRUE	0.0440056	TRUE	3	14	1		N	N	N
G4	2.2 BH490A3 PPAGK RT-	dnaJ	UNKNOWN	FAM	NFQ-MGB	36.1912	35.3345	0.76594							TRUE	0.0778731	TRUE	3	33	1		Y	N	N
G5	2.2 BH490A3 PPAGK RT-	dnaJ	UNKNOWN	FAM	NFQ-MGB	34.7159	35.3345	0.76594							TRUE	0.0778731	TRUE	3	31	1		Y	N	N
G6	2.2 BH490A3 PPAGK RT-	dnaJ	UNKNOWN	FAM	NFQ-MGB	35.0965	35.3345	0.76594							TRUE	0.0778731	TRUE	3	32	1		Y	N	N
H4	6.2 BH490A3 PPAGK	dnaJ	UNKNOWN	FAM	NFQ-MGB	17.2979	17.2866	0.015974							TRUE	0.0778731	TRUE	3	14	1		N	N	N
H5	6.2 BH490A3 PPAGK	dnaJ	UNKNOWN	FAM	NFQ-MGB	17.2753	17.2866	0.015974							TRUE	0.0778731	TRUE	3	14	1		N	N	N
